# Supplementary material for: Virtual reality exposure therapy with graded interviewer reactions for public speaking anxiety in university students: a randomized controlled trial protocol
Source: Trials. 2026 May 19;27:485. doi: 10.1186/s13063-026-09779-0 (PMC13352607; doi:10.1186/s13063-026-09779-0)
Supplement: Supplementary file 1 — Supplementary Material 1. [file 13063_2026_9779_MOESM1_ESM.zip]

Archive with 10 entries (10 files):
- Appendix A_251110.docx
- Supplementary1_SPIRITchecklist.docx
- Supplementary2_IRB Approval_Initial (Korean original with official seal).pdf
- Supplementary3_IRB Approval_Amendment (Korean original with official seal).pdf
- Supplementary4_IRB Documentation (English Translation Cover Letter).docx
- Supplementary5_Funding Agreement (Korean original with official signatures).pdf
- Supplementary6_Annual Research Progress Report 2024 Summary (Korean original).pdf
- Supplementary7_Funding Documentation(English Translation Cover Letter).docx
- Supplementary8_Participant Information and Consent Form (Korean original with offical seal).pdf
- Supplementary9_Participant Information and Consent Forn (English Translation_Cover_Letter).docx
